# Supplementary material for: Testing the Dry Refuge Model: Paleoecological Insights From Late Pleistocene Gomphotheres in Ecuador
Source: Ecol Evol. 2026 Aug 2;16(8):e74099. doi: 10.1002/ece3.74099 (PMC13429806; doi:10.1002/ece3.74099)
Supplement: Supplementary file 2 — Data S1: (1) Specimen‐level contextual, chronological, and stable isotope data for Late Pleistocene gomphotheres from Ecuador, including locality, taxonomy, specimen information, geographic coordinates, altitude, δ¹³C values, estimated dietary δ¹³C values, δ¹⁸O values of enamel carbonate and phosphate, reconstructed meteoric‐water δ¹⁸O values, carbonate–phosphate offsets used to assess diagenetic preservation, and data sources. (2) Standardized δ¹³C and δ¹⁸O values, estimated proportional contributions of C₃ and C₄ plants to the diet (piC₃ and piC₄), and standardized isotopic niche breadth (B_A). (3) Summary statistics for modern meteoric‐water δ¹⁸O values from Ecuadorian monitoring stations, including altitude, number of samples (n), maximum, minimum, mean, and SD. [file ECE3-16-e74099-s001.xlsx]

## Sheet: stable isotopes
Locality/Province	Taxon	Laboratory Sample	Sample	Age (cal BP; 2 sigma)	Coordinate	Altitude	δ13C ‰	ECD (vegetation)	δ18O ‰	δ18OCO3 (‰, VSMOW)	δ18OPO4 (‰ VSMOW)	δ18Ometeoric water (‰, VSMOW)	Diagenetic preservation	References
San Raimundo/Santa Elena	Notiomastodon cf. platensis	QB-128/Tornero/K1540	V-4818	late Pleistocene	2°24'23.32'' S/80°40'41.17'' W	8	-5.98766	-20.99	-0.768827	30.11	21	-2.44681	9.11	This study
San Raimundo/Santa Elena	Notiomastodon cf. platensis	QB-142/Tornero/K1540	V-1242	late Pleistocene	2°24'23.32'' S/80°40'41.17'' W	8	-5.76313	-20.76	-8.67962	21.96	13.02	-10.9362	8.94	This study
San Raimundo/Santa Elena	Notiomastodon cf. platensis	QB-147/Tornero/K1540	V-1242	late Pleistocene	2°24'23.32'' S/80°40'41.17'' W	8	-6.76457	-21.76	-0.455536	30.43	21.32	-2.10638	9.11	This study
San Raimundo/Santa Elena	Notiomastodon cf. platensis	QB-127/Tornero/K1540	V-1265	late Pleistocene	2°24'23.32'' S/80°40'41.17'' W	8	-4.45335	-19.45	-3.07089	27.77	18.71	-4.88298	9.06	This study
La Carolina/Santa Elena	Notiomastodon cf. platensis	V-4825/Tornero/K1540	V-4825	late Pleistocene	2°13'19.22'' S/80°55'4.82'' W	23	-9.3608	-24.36	-1.78299	29.05	19.96	-3.55319	9.09	This study
La Carolina/Santa Elena	Notiomastodon cf. platensis	QB-134/Tornero/K1540	V-3842	late Pleistocene	2°13'19.22'' S/80°55'4.82'' W	23	-4.41027	-19.41	-0.41045	30.48	21.37	-2.05319	9.11	This study
La Carolina/Santa Elena	Notiomastodon cf. platensis	QB-129/Tornero/K1540	V-3841	late Pleistocene	2°13'19.22'' S/80°55'4.82'' W	23	-7.06199	-23.06	-0.454959	30.44	21.33	-2.09574	9.11	This study
La Carolina/Santa Elena	Notiomastodon cf. platensis	QB-190/Tornero/K1540	V-3844	late Pleistocene	2°13'19.22'' S/80°55'4.82'' W	23	-8.47323	-23.47	-1.62013	29.23	20.24	-3.25532	8.99	This study
La Carolina/Santa Elena	Notiomastodon cf. platensis	QB-158/Tornero/K1540	V-3843	late Pleistocene	2°13'19.22'' S/80°55'4.82'' W	23	-7.45923	-22.46	-1.24374	29.63	20.53	-2.94681	9.1	This study
La Carolina/Santa Elena	Notiomastodon cf. platensis	QB-200/Tornero/K1540	V-4824	24,305 - 24,868	2°13'19.22'' S/80°55'4.82'' W	23	-3.74073	-18.74	0.700237	31.63	22.49	-0.861702	9.14	This study
La Carolina/Santa Elena	Notiomastodon cf. platensis	QB-170/Tornero/K1540	V-3973	late Pleistocene	2°13'19.22'' S/80°55'4.82'' W	23	-5.86843	-20.87	-2.0097	28.83	19.75	-3.7766	9.08	This study
La Carolina/Santa Elena	Notiomastodon cf. platensis	QB-181/Tornero/K1540	V-163A	late Pleistocene	2°13'19.22'' S/80°55'4.82'' W	23	-5.5971	-20.6	-0.50064	30.39	21.28	-2.14894	9.11	This study
La Carolina/Santa Elena	Notiomastodon cf. platensis	unknown	V.2010	late Pleistocene	2°13'19.22'' S/80°55'4.82'' W	23	-1.5	-16.5	0.68	31.62	22.48	-0.87234	9.14	Sánchez et al., (2024)
La Carolina/Santa Elena	Notiomastodon cf. platensis	unknown	V.1269	late Pleistocene	2°13'19.22'' S/80°55'4.82'' W	23	-5.72	-20.72	1.03	36.61	27.37	4.32979	9.24	Sánchez et al., (2024)
La Carolina/Santa Elena	Notiomastodon cf. platensis	unknown	V.1269	late Pleistocene	2°13'19.22'' S/80°55'4.82'' W	23	-5.97	-20.97	-0.13	30.77	19.22	-4.34043	11.55	Sánchez et al., (2024)
La Carolina/Santa Elena	Notiomastodon cf. platensis	unknown	V.160	late Pleistocene	2°13'19.22'' S/80°55'4.82'' W	23	-0.78	-15.78	-0.008	30.9	21.78	-1.61702	9.12	Sánchez et al., (2024)
La Carolina/Santa Elena	Notiomastodon cf. platensis	QB-166/Tornero/K1540	V-163B	late Pleistocene	2°13'19.22'' S/80°55'4.82'' W	23	-5.76029	-20.76	-0.752305	30.1	20.99	-2.45745	9.11	This study
Pedro Pablo Gómez/Manabí	Notiomastodon cf. platensis	QB-124/Tornero/K1540	V-4314	23,749 - 23,946	1°37'30.03'' S/80°33'36.03'' W	450	-6.19182	-21.19	0.152183	31.06	21.93	-1.45745	9.13	This study
Pedro Pablo Gómez/Manabí	Notiomastodon cf. platensis	QB-165/Tornero/K1540	V-4315	late Pleistocene	1°37'30.03'' S/80°33'36.03'' W	450	-7.0865	-22.09	-1.00731	29.86	20.76	-2.70213	9.1	This study
Río Chiche/Pichincha	Notiomastodon cf. platensis	QB-153/Tornero/K1540	V-1236	late Pleistocene	0°12'29.33'' S/78°22'12.25'' W	2388	-10.714	-25.71	-2.11102	28.73	19.65	-3.88298	9.08	This study
Río Chiche/Pichincha	Notiomastodon cf. platensis	QB-152/Tornero/K1540	V-1235	late Pleistocene	0°12'29.33'' S/78°22'12.25'' W	2388	-9.08307	-24.08	-7.98846	22.67	13.71	-10.2021	8.96	This study
Río Chiche/Pichincha	Notiomastodon cf. platensis	QB-189/Tornero/K1540	V-1237	late Pleistocene	0°12'29.33'' S/78°22'12.25'' W	2388	-5.69899	-20.7	-6.72401	23.98	15	-8.82979	8.98	This study
Tumbaco/Pichincha	Notiomastodon cf. platensis	QB-196/Tornero/K1540	V-1232	late Pleistocene	0°15'23.80'' S/78°22'44.47'' W	2600	-11.746	-26.75	-8.14467	22.51	13.55	-10.3723	8.96	This study
Tumbaco/ Pichincha	Notiomastodon cf. platensis	QB-197/Tornero/K1540	V-6494	late Pleistocene	0°15'23.80'' S/78°22'44.47'' W	2600	-9.27491	-24.27	-8.72901	21.9	11.96	-12.0638	9.94	This study
La Merced / Pichincha	Notiomastodon cf. platensis	QB-157/Tornero/K1540	V-4618	late Pleistocene	0°18'2.24'' S/78°24'44.24'' W	2534	-10.4525	-25.45	-8.06802	22.52	13.56	-10.3617	8.96	This study
La Merced/Pichincha	Notiomastodon cf. platensis	QB-123/Tornero/K1540	V-4473	late Pleistocene	0°18'2.24'' S/78°24'44.24'' W	2534	-6.70149	-21.7	-7.4081	23.27	14.72	-9.12766	8.55	This study
La Merced / Pichincha	Notiomastodon cf. platensis	QB-145/Tornero/K1540	V-6143	25,003 - 25,344	0°18'2.24'' S/78°24'44.24'' W	2534	-8.64734	-23.65	-8.70101	21.94	13	-10.9574	8.94	This study
La Merced / Pichincha	Notiomastodon cf. platensis	QB-149/Tornero/K1540	V-6144	late Pleistocene	0°18'2.24'' S/78°24'44.24'' W	2534	-9.91483	-24.91	-9.24781	21.37	12.44	-11.5532	8.93	This study
La Merced/Pichincha	Notiomastodon cf. platensis	QB-125/Tornero/K1540	V-4471	late Pleistocene	0°18'2.24'' S/78°24'44.24'' W	2534	-5.61489	-20.61	-6.55641	24.14	15.15	-8.67021	8.99	This study
La Merced/Pichincha	Notiomastodon cf. platensis	QB-130/Tornero/K1540	V-4473	late Pleistocene	0°18'2.24'' S/78°24'44.24'' W	2534	-4.57977	-19.58	-7.71949	22.95	13.99	-9.90426	8.96	This study
La Merced/Pichincha	Notiomastodon cf. platensis	QB-151/Tornero/K1540	V-6132	late Pleistocene	0°18'2.24'' S/78°24'44.24'' W	2534	-7.12825	-22.13	-7.53138	23.14	14.17	-9.71277	8.97	This study
Alangasí-La Merced/Pichincha	Notiomastodon cf. platensis	QB-132/Tornero/K1540	V-3038	late Pleistocene	0°18'2.24'' S/78°24'44.24'' W	2534	-8.01484	-23.01	-7.36472	23.32	14.35	-9.52128	8.97	This study
Llano Chico/Pichincha	Notiomastodon cf. platensis	QB-188/Tornero/K1540	V-1264	late Pleistocene	0°7'37.21'' S/78°25'37.22'' W	2614	-7.22446	-22.22	-9.12757	21.49	12.56	-11.4255	8.93	This study
Llano Chico/Pichincha	Notiomastodon cf. platensis	QB-198/Tornero/K1540	V-1232	late Pleistocene	0°7'37.21'' S/78°25'37.22'' W	2614	-7.04785	-22.05	-8.68398	21.96	13	-10.9574	8.96	This study
Llano Chico/Pichincha	Notiomastodon cf. platensis	QB-137/Tornero/K1540	V-4442	late Pleistocene	0°7'37.21'' S/78°25'37.22'' W	2614	-10.943	-25.94	-8.37857	22.27	13.32	-10.617	8.95	This study
Calderon/Pichincha	Notiomastodon cf. platensis	QB-148/Tornero/K1540	V-1241	late Pleistocene	0°15'21.60'' S/78°32'24.01'' W	2842	-11.2422	-26.24	-9.15489	21.47	12.54	-11.4468	8.93	This study
Alangasí/Pichincha	Notiomastodon cf. platensis	QB-150/Tornero/K1540	V-4820	late Pleistocene	0°18'2.24'' S/78°24'44.24'' W	2600	-14.8181	-29.82	-6.30198	24.41	14.42	-9.44681	9.99	This study
Alangasí/Pichincha	Notiomastodon cf. platensis	QB-180/Tornero/K1540	V-1244	late Pleistocene	0°18'2.24'' S/78°24'44.24'' W	2600	-12.1449	-27.14	-3.46514	27.33	18.28	-5.34043	9.05	This study
Alangasí/Pichincha	Cuvieronious cf. hyodon	unknown	V.1239	late Pleistocene	0°18'2.24'' S/78°24'44.24'' W	2600	-7.38	-22.38	-8.15	22.5	13.55	-10.3723	8.95	Sánchez et al., (2024)
Alangasí/Pichincha	Cuvieronious cf. hyodon	unknown	V.1238	late Pleistocene	0°18'2.24'' S/78°24'44.24'' W	2600	-9.39	-24.39	-6.93	23.76	11.06	-13.0213	12.7	Sánchez et al., (2024)
Alangasí/Pichincha	Cuvieronious cf. hyodon	unknown	V.1238	late Pleistocene	0°18'2.24'' S/78°24'44.24'' W	2600	-9.59	-24.59	-8.07	22.58	11.77	-12.266	10.81	Sánchez et al., (2024)
Alangasí/Pichincha	Cuvieronious cf. hyodon	unknown	V.3038	late Pleistocene	0°18'2.24'' S/78°24'44.24'' W	2600	-8.04	-23.04	-7.16	23.52	14.54	-9.31915	8.98	Sánchez et al., (2024)
Alangasí/Pichincha	Notiomastodon cf. platensis	QB-185/Tornero/K1540	V-1243	late Pleistocene	0°18'2.24'' S/78°24'44.24'' W	2600	-11.0728	-26.07	-7.6546	23.02	14	-9.89362	9.02	Sánchez et al., (2024)
Punín/Chimborazo	Cuvieronious cf. hyodon	unknown	V.1254	late Pleistocene	1°45'51.34'' S/78°39'18.07'' W	2803	-5.66	-20.66	-8.52	22.12	12.62	-11.3617	9.5	Sánchez et al., (2024)
Punín/Chimborazo	Cuvieronious cf. hyodon	unknown	V.1254	late Pleistocene	1°45'51.34'' S/78°39'18.07'' W	2803	-5.1	-20.1	-8.46	22.18	10.34	-13.7872	11.84	Sánchez et al., (2024)
Punín/Chimborazo	Cuvieronious cf. hyodon	unknown	V.1254	late Pleistocene	1°45'51.34'' S/78°39'18.07'' W	2803	-6.88	-21.88	-9.07	21.55	14.24	-9.6383	7.31	Sánchez et al., (2024)
Punín/Chimborazo	Cuvieronious cf. hyodon	unknown	V.164	late Pleistocene	1°45'51.34'' S/78°39'18.07'' W	2803	-8.55	-23.55	-8.65	21.99	13.05	-10.9043	8.94	Sánchez et al., (2024)
Punín/Chimborazo	Cuvieronious cf. hyodon	unknown	V.1251	late Pleistocene	1°45'51.34'' S/78°39'18.07'' W	2803	-6.88	-21.88	-8.56	22.08	13.01	-10.9468	9.07	Sánchez et al., (2024)
Punín/Chimborazo	Cuvieronious cf. hyodon	unknown	V.164	late Pleistocene	1°45'51.34'' S/78°39'18.07'' W	2803	-9.71	-24.71	-7.66	23.01	13.06	-10.8936	9.95	Sánchez et al., (2024)
Punín/Chimborazo	Cuvieronious cf. hyodon	unknown	V.164	late Pleistocene	1°45'51.34'' S/78°39'18.07'' W	2803	-9.56	-24.56	-8.4	22.24	12.89	-11.0745	9.35	Sánchez et al., (2024)
Quebrada Colorada / Chimborazo	Cuvieronious cf. hyodon	unknown	V.1248	late Pleistocene	1°46'44.43'' S/78°39'0.02'' W	2850	-7.32	-22.32	-9.4	21.21	12.28	-11.7234	8.93	Sánchez et al., (2024)
Quebrada Colorada / Chimborazo	Notiomastodon cf. platensis	QB-163/Tornero/K1540	V-1254	31,595 - 32,066	1°46'44.43'' S/78°39'0.02'' W	2850	-6.06188	-21.06	-7.94677	22.71	13.75	-10.1596	8.96	This study
Quebrada Colorada / Chimborazo	Notiomastodon cf. platensis	QB-126/Tornero/K1540	V-4261	late Pleistocene	1°46'44.43'' S/78°39'0.02'' W	2850	-6.24919	-21.25	-8.56345	22.08	13.13	-10.8191	8.95	This study
Río California, Cuzubamba/Cotopaxi	Notiomastodon cf. platensis	QB-144/Tornero/K1540	V-5780	29,125 - 29,635	1°5'54.13'' S/78°41'9.91'' W	2944	-7.36229	-22.36	-8.58367	22.06	13.11	-10.8404	8.95	This study
unknown	Notiomastodon cf. platensis	QB-182	V-4823	late Pleistocene	no data	no data	-9.02824	-24.03	-9.20572	21.41	12.48	-11.5106	8.93	This study
unknown	Indet.	QB-136	V-4821	late Pleistocene	no data	no data	-9.57948	-24.58	-7.14463	23.54	14.56	-9.29787	8.98	This study
unknown	Indet.	QB-143	V-4819	late Pleistocene	no data	no data	-5.27439	-20.27	-1.11077	29.76	20.66	-2.80851	9.1	This study
unknown	Indet.	QB-154	V-4822	late Pleistocene	no data	no data	-10.4434	-25.44	-8.1178	22.53	13.57	-10.3511	8.96	This study

## Sheet: ecological niche
ẟ13C and ẟ18O data, proportional contributions of diet sources (piC3 and piC4 plants) and standardized isotopic niche breadth (BA) of the Late Pleistocene gomphotheres from the Ecuador.
Code	Locality	ẟ13Csc	piC4	piC3	BA	ẟ18Osc
		‰VPDB				‰VSMOW
V-4818	San Raimundo/Santa Elena	-5.98766	0.32231	0.67769	0.775735	30.11
V-1242	San Raimundo/Santa Elena	-5.76313	0.338348	0.661652	0.810732	21.96
V-1242	San Raimundo/Santa Elena	-6.76457	0.266816	0.733184	0.642713	30.43
V-1265	San Raimundo/Santa Elena	-4.45335	0.431904	0.568096	0.963579	27.77
V-4825	La Carolina/Santa Elena	-9.3608	0.0813714	0.918629	0.175779	29.05
V-3842	La Carolina/Santa Elena	-4.41027	0.434981	0.565019	0.966742	30.48
V-3841	La Carolina/Santa Elena	-7.06199	0.245572	0.754428	0.588646	30.44
V-3844	La Carolina/Santa Elena	-8.47323	0.144769	0.855231	0.32912	29.23
V-3843	La Carolina/Santa Elena	-7.45923	0.217198	0.782802	0.515256	29.63
V-4824	La Carolina/Santa Elena	-3.74073	0.482805	0.517195	0.997637	31.63
V-3973	La Carolina/Santa Elena	-5.86843	0.330827	0.669173	0.794561	28.83
V-163A	La Carolina/Santa Elena	-5.5971	0.350207	0.649793	0.835281	30.39
V.2010	La Carolina/Santa Elena	-1.5	0.642857	0.357143	0.849057	31.62
V.1269	La Carolina/Santa Elena	-5.72	0.341429	0.658571	0.817224	36.61
V.1269	La Carolina/Santa Elena	-5.97	0.323571	0.676429	0.778555	30.77
V.160	La Carolina/Santa Elena	-0.78	0.694286	0.305714	0.737638	30.9
V-163B	La Carolina/Santa Elena	-5.76029	0.338551	0.661449	0.811163	30.1
Average		-5.56887	0.352224	0.647776	0.728789	29.9971
SD		2.17928	0.155663	0.155663	0.220573	2.78135
V-4314	Pedro Pablo Gómez/Manabí	-6.19182	0.307727	0.692273	0.74235	31.06
V-4315	Pedro Pablo Gómez/Manabí	-7.0865	0.243821	0.756179	0.584146	29.86
Average		-6.63916	0.275774	0.724226	0.663248	30.46
SD		0.632635	0.0451882	0.0451882	0.111867	0.848528
V-1236	Río Chiche/Pichincha	-10.714	-0.0152835	1.01528	-0.0301001	28.73
V-1235	Río Chiche/Pichincha	-9.08307	0.101209	0.898791	0.222392	22.67
V-1237	Río Chiche/Pichincha	-5.69899	0.342929	0.657071	0.820358	23.98
V-1232	Tumbaco/Pichincha	-11.746	-0.0889995	1.089	-0.162367	22.51
V-6494	Tumbaco/ Pichincha	-9.27491	0.0875066	0.912493	0.190049	21.9
V-4618	La Merced / Pichincha	-10.4525	0.0033954	0.996605	0.00681387	22.52
V-4473	La Merced/Pichincha	-6.70149	0.271322	0.728678	0.654021	23.27
V-6143	La Merced / Pichincha	-8.64734	0.132333	0.867667	0.298097	21.94
V-6144	La Merced / Pichincha	-9.91483	0.0417979	0.958202	0.0870767	21.37
V-4471	La Merced/Pichincha	-5.61489	0.348937	0.651063	0.83271	24.14
V-4473	La Merced/Pichincha	-4.57977	0.422874	0.577126	0.953518	22.95
V-6132	La Merced/Pichincha	-7.12825	0.240839	0.759161	0.576471	23.14
V-1241	Calderon/Pichincha	-11.2422	-0.0530116	1.05301	-0.100431	21.47
V-1264	Llano Chico/Pichincha	-7.22446	0.233967	0.766033	0.558732	21.49
V-1232	Llano Chico/Pichincha	-7.04785	0.246582	0.753418	0.591239	21.96
V-4442	Llano Chico/Pichincha	-10.943	-0.0316406	1.03164	-0.0612827	22.27
V-3038	Alangasí-La Merced/Pichincha	-8.01484	0.177511	0.822489	0.412433	23.32
V-4820	Alangasí/Pichincha	-14.8181	-0.308433	1.30843	-0.446636	24.41
V-1244	Alangasí/Pichincha	-12.1449	-0.117495	1.11749	-0.207984	27.33
V.1239	Alangasí/Pichincha	-7.38	0.222857	0.777143	0.52995	22.5
V.1238	Alangasí/Pichincha	-9.39	0.0792857	0.920714	0.170959	23.76
V.1238	Alangasí/Pichincha	-9.59	0.065	0.935	0.138369	22.58
V.3038	Alangasí/Pichincha	-8.04	0.175714	0.824286	0.407811	23.52
V-1243	Alangasí/Pichincha	-11.0728	-0.0409174	1.04092	-0.0784967	23.02
Average		-9.01934	0.105762	0.894238	0.265154	23.1979
SD		2.40582	0.171844	0.171844	0.369944	1.72157
V-5780	Río California, Cuzubamba/Cotopaxi	-7.36229	0.224122	0.775878	0.533232	22.06
V.1248	Quebrada Colorada / Chimborazo	-7.32	0.227143	0.772857	0.541065	21.21
V-1254	Quebrada Colorada / Chimborazo	-6.06188	0.317008	0.682992	0.763756	22.71
V-4261	Quebrada Colorada / Chimborazo	-6.24919	0.303629	0.696371	0.732733	22.08
V.1254	Punín/Chimborazo	-5.66	0.345714	0.654286	0.826123	22.12
V.1254	Punín/Chimborazo	-5.1	0.385714	0.614286	0.900698	22.18
V.1254	Punín/Chimborazo	-6.88	0.258571	0.741429	0.621861	21.55
V.164	Punín/Chimborazo	-8.55	0.139286	0.860714	0.315392	21.99
V.1251	Punín/Chimborazo	-6.88	0.258571	0.741429	0.621861	22.08
V.164	Punín/Chimborazo	-9.56	0.0671429	0.932857	0.143209	22.24
V.164	Punín/Chimborazo	-9.71	0.0564286	0.943571	0.11918	23.01
Average		-7.19711	0.235921	0.764079	0.558588	22.117
SD		1.59486	0.113919	0.113919	0.277711	0.508943

## Sheet: modern meteoric water
Estación	Altitud	n	Max	Min	Mean	SD
Machala	6	20	0.12	-6.47	-1.88	1.6
La Cuca	20	6	0.39	-6.45	-2.94	2.5
Esmeraldas	30	18	-0.12	-7.17	-2.54	1.9
Portoviejo	60	22	1.23	-9.55	-2.73	2.4
Palmales	70	5	-0.4	-5.34	-2.47	2
Pichilengue	120	22	-0.26	-10.33	-3.5	2.6
Tahin	120	3	-0.63	-6	-3.46	2.6
Nueva Rocafuerte	180	45	0.6	-14.49	-4.57	3.2
Puente Puyango	280	7	0.48	-5.44	-3.1	2.1
UZHCURRUMI	290	33	-0.49	-7.55	-2.72	1.9
Lago Agrio	297	24	-1.87	-10.49	-5.35	2.2
La Concordia	360	27	-1.09	-10.12	-3.49	2.1
Victoria	410	5	-0.62	-6.04	-3.27	2.1
Santo Domingo	600	12	4.15	-11.12	-4.29	4.1
Mendez	665	23	-1.7	-12.95	-5.55	3.3
Alluriquin	850	25	-1.25	-12.05	-4.6	2.5
Puyo	960	47	2.71	-12.34	-4.93	3.1
El Chaco	1600	15	-2.99	-9.82	-6.5	1.9
Amaluza	1720	27	-3.04	-16.8	-7.59	3.7
Baeza	1960	10	-3.21	-14.75	-7.18	3.8
Loja (La Argelia)	2130	25	-0.48	-14.11	-6.93	3.6
Cuyuja	2380	8	-4.79	-9.34	-6.42	1.4
Cumbaya (USFQ)	2380	60	1.54	-17.1	-9.46	3.7
San Antonio de Pichincha	2450	14	-4.89	-16.57	-9.43	3.6
Cuenca	2510	24	-2.18	-16.16	-8.92	4.1
Quito INAMHI	2789	42	4.2	-21.76	-10.54	4.4
Espoch	2820	67	2.12	-24.26	-10.07	4.4
San Gabriel	2860	64	-2.76	-22.71	-9.92	4.2
Izobamba	3058	323	-2.23	-22.8	-10.86	3.6
Papallacta	3150	21	-4.94	-15.63	-9	3.3
